# Supplementary material for: GTP-Bound N-Ras Conformational States and Substates Are Modulated by Membrane and Point Mutation
Source: Int J Mol Sci. 2024 Jan 24;25(3):0. doi: 10.3390/ijms25031430 (PMC11154311; doi:10.3390/ijms25031430)
Supplement: Supplementary file 1 [file ijms-25-01430-s001.zip]

Archive with 1 entries (1 files):
- ijms-2772934-supplementary.pdf
